# Supplementary material for: ﻿A new species of the ant Platythyreaclypeata species group (Hymenoptera, Formicidae, Ponerinae) from continental Asia
Source: Zookeys. 2022 Aug 1;1115:151–68. doi: 10.3897/zookeys.1115.86477 (PMC9848671; doi:10.3897/zookeys.1115.86477)
Supplement: XML Treatment for Platythyrea clypeata [file zookeys.1115.86477-treatment1.xml]

<!DOCTYPE tp:taxon-treatment
  PUBLIC "-//TaxonX//DTD Taxonomic Treatment Publishing DTD v0 20100105//EN" "tax-treatment-NSO.dtd">
<tp:taxon-treatment xmlns:tp="http://www.plazi.org/taxpub"><tp:treatment-meta><kwd-group><label>Taxon classification</label><kwd>
                <named-content content-type="kingdom">Animalia</named-content>
              </kwd><kwd>
                <named-content content-type="order">Hymenoptera</named-content>
              </kwd><kwd>
                <named-content content-type="family">Formicidae</named-content>
              </kwd></kwd-group><mixed-citation publication-type="journal"><person-group><name><surname>Jaitrong</surname><given-names>Weeyawat</given-names></name><name><surname>Xu</surname><given-names>Zhenghui</given-names></name><name><surname>Khachonpisitsak</surname><given-names>Salinee</given-names></name></person-group><article-title>﻿A new species of the ant <italic><tp:taxon-name><tp:taxon-name-part taxon-name-part-type="genus" reg="Platythyrea">Platythyrea</tp:taxon-name-part><tp:taxon-name-part taxon-name-part-type="species" reg="clypeata">clypeata</tp:taxon-name-part></tp:taxon-name></italic> species group (<tp:taxon-name><tp:taxon-name-part taxon-name-part-type="order">Hymenoptera</tp:taxon-name-part></tp:taxon-name>, <tp:taxon-name><tp:taxon-name-part taxon-name-part-type="family">Formicidae</tp:taxon-name-part></tp:taxon-name>, <tp:taxon-name><tp:taxon-name-part taxon-name-part-type="subfamily">Ponerinae</tp:taxon-name-part></tp:taxon-name>) from continental Asia</article-title><source>Zookeys</source><day>01</day><month>08</month><year>2022</year><volume>1115</volume><fpage>151</fpage><lpage>168</lpage><pub-id pub-id-type="doi">10.3897/zookeys.1115.86477</pub-id></mixed-citation></tp:treatment-meta><tp:nomenclature><label>﻿</label><tp:taxon-name>
              <object-id xmlns:xlink="http://www.w3.org/1999/xlink" content-type="arpha" xlink:type="simple">ED5F2E00-8A46-56BF-9E4F-D09DCF33DF73</object-id>
              <tp:taxon-name-part taxon-name-part-type="genus" reg="Platythyrea">Platythyrea</tp:taxon-name-part>
              <tp:taxon-name-part taxon-name-part-type="species" reg="clypeata">clypeata</tp:taxon-name-part>
            </tp:taxon-name><tp:taxon-authority>Forel, 1911</tp:taxon-authority><xref ref-type="fig" rid="F2">Figs 2</xref><xref ref-type="fig" rid="F5">, 5A1–A3</xref><tp:nomenclature-citation-list><tp:nomenclature-citation><tp:taxon-name>
                  <tp:taxon-name-part taxon-name-part-type="genus" reg="Platythyrea">Platythyrea</tp:taxon-name-part>
                  <tp:taxon-name-part taxon-name-part-type="species" reg="clypeata">clypeata</tp:taxon-name-part>
                </tp:taxon-name><comment>Forel, 1911: 378; Brown 1975: 50; <xref ref-type="bibr" rid="B5">Bolton 1995</xref>: 336; <xref ref-type="bibr" rid="B19">Schmidt and Shattuck 2014</xref>: 51; <xref ref-type="bibr" rid="B14">Khachonpisitsak et al. 2020</xref>: 153. Senior synonym of <tp:taxon-name><tp:taxon-name-part taxon-name-part-type="genus" reg="Platythyrea">P.</tp:taxon-name-part><tp:taxon-name-part taxon-name-part-type="species" reg="thwaitesi">thwaitesi</tp:taxon-name-part></tp:taxon-name>: Brown 1975: 8.</comment></tp:nomenclature-citation><tp:nomenclature-citation><tp:taxon-name>
                  <tp:taxon-name-part taxon-name-part-type="genus" reg="Platythyrea">Platythyrea</tp:taxon-name-part>
                  <tp:taxon-name-part taxon-name-part-type="species" reg="thwaitesi">thwaitesi</tp:taxon-name-part>
                </tp:taxon-name><comment>Donisthorpe, 1931: 496. Junior synonym of <tp:taxon-name><tp:taxon-name-part taxon-name-part-type="genus" reg="Platythyrea">P.</tp:taxon-name-part><tp:taxon-name-part taxon-name-part-type="species" reg="clypeata">clypeata</tp:taxon-name-part></tp:taxon-name>: Brown 1975: 8.</comment></tp:nomenclature-citation></tp:nomenclature-citation-list></tp:nomenclature><tp:treatment-sec sec-type="material" id="SECID0EREAE"><title>Type.</title><p><bold><italic>Holotype</italic></bold> of <italic><tp:taxon-name><tp:taxon-name-part taxon-name-part-type="genus" reg="Platythyrea">P.</tp:taxon-name-part><tp:taxon-name-part taxon-name-part-type="species" reg="clypeata">clypeata</tp:taxon-name-part></tp:taxon-name></italic>: alate queen from “Pays des Moïs”, Cochinchinne française (Indochina), deposited in <named-content xmlns:xlink="http://www.w3.org/1999/xlink" content-type="dwc:institutional_code" xlink:title="Muséum d’Histoire Naturelle, Geneva, Switzerland" xlink:href="http://grbio.org/institution/museum-dhistoire-naturelle-6" xlink:type="simple">MHNG</named-content> (AntWeb image examined, <ext-link xmlns:xlink="http://www.w3.org/1999/xlink" xlink:type="simple" ext-link-type="uri" xlink:href="http://www.antweb.org/specimen/CASENT0907112">CASENT0907112</ext-link>). Holotype of <italic><tp:taxon-name><tp:taxon-name-part taxon-name-part-type="genus" reg="Platythyrea">P.</tp:taxon-name-part><tp:taxon-name-part taxon-name-part-type="species" reg="thwaitesi">thwaitesi</tp:taxon-name-part></tp:taxon-name></italic>: alate queen from Sri Lanka, deposited in <named-content xmlns:xlink="http://www.w3.org/1999/xlink" content-type="dwc:institutional_code" xlink:title="The Natural History Museum, London, U.K." xlink:href="http://grbio.org/institution/natural-history-museum-london" xlink:type="simple">BMNH</named-content> (AntWeb image examined, <ext-link xmlns:xlink="http://www.w3.org/1999/xlink" xlink:type="simple" ext-link-type="uri" xlink:href="http://www.antweb.org/specimen/CASENT0900568">CASENT0900568</ext-link>).</p></tp:treatment-sec><tp:treatment-sec sec-type="type material" id="SECID0EGGAE"><title>Non-type material examined.</title><p>Laos • 10 workers (<abbrev xmlns:xlink="http://www.w3.org/1999/xlink" content-type="institution" xlink:title="Natural History Museum of the National Science Museum, Thailand" id="ABBRID0EMGAE" xlink:type="simple">THNHM</abbrev>-I-24983) and 1 dealate queen (<abbrev xmlns:xlink="http://www.w3.org/1999/xlink" content-type="institution" xlink:title="Natural History Museum of the National Science Museum, Thailand" id="ABBRID0ERGAE" xlink:type="simple">THNHM</abbrev>-I-24982), Laos, Vientiane, Pak Ngum District, Ban Phang Dang, ca 300 m alt., 14.VI.2010, W. Jaitrong leg., Colony no. WJT-LAO-143 (<abbrev xmlns:xlink="http://www.w3.org/1999/xlink" content-type="institution" xlink:title="Natural History Museum of the National Science Museum, Thailand" id="ABBRID0EWGAE" xlink:type="simple">THNHM</abbrev>-I-24981) • 1 worker (<abbrev xmlns:xlink="http://www.w3.org/1999/xlink" content-type="institution" xlink:title="Natural History Museum of the National Science Museum, Thailand" id="ABBRID0E2GAE" xlink:type="simple">THNHM</abbrev>-I-24984), Laos, Vientiane, Pak Ngum District, Ban Phang Dang, 14.VI.2010, Sk. Yamane leg., Colony no. LA10-SKY-128 • 1 worker (<abbrev xmlns:xlink="http://www.w3.org/1999/xlink" content-type="institution" xlink:title="Natural History Museum of the National Science Museum, Thailand" id="ABBRID0EAHAE" xlink:type="simple">THNHM</abbrev>-I-24981) Laos, Vientiane, Pak Ngum District, Ban Phang Dang, ca 300 m alt., 12.VI.2010, W. Jaitrong leg. – Thailand • 9 workers (<abbrev xmlns:xlink="http://www.w3.org/1999/xlink" content-type="institution" xlink:title="Natural History Museum of the National Science Museum, Thailand" id="ABBRID0EFHAE" xlink:type="simple">THNHM</abbrev>-I-02423 to <abbrev xmlns:xlink="http://www.w3.org/1999/xlink" content-type="institution" xlink:title="Natural History Museum of the National Science Museum, Thailand" id="ABBRID0EKHAE" xlink:type="simple">THNHM</abbrev>-I-02431), eastern Thailand, Chachoengsao Province, Tha Takiab District, Khao Ang Reu Nai Wildlife Sanctuary, 27.IX.2002, W. Jaitrong leg., Colony no. WJT270902-01 • 3 workers (<abbrev xmlns:xlink="http://www.w3.org/1999/xlink" content-type="institution" xlink:title="Natural History Museum of the National Science Museum, Thailand" id="ABBRID0EPHAE" xlink:type="simple">THNHM</abbrev>-I-02432 to <abbrev xmlns:xlink="http://www.w3.org/1999/xlink" content-type="institution" xlink:title="Natural History Museum of the National Science Museum, Thailand" id="ABBRID0EUHAE" xlink:type="simple">THNHM</abbrev>-I-02434), same locality, date and collector, Colony no. WJT270902-1 • 6 workers (<abbrev xmlns:xlink="http://www.w3.org/1999/xlink" content-type="institution" xlink:title="Natural History Museum of the National Science Museum, Thailand" id="ABBRID0EZHAE" xlink:type="simple">THNHM</abbrev>-I-02435 to <abbrev xmlns:xlink="http://www.w3.org/1999/xlink" content-type="institution" xlink:title="Natural History Museum of the National Science Museum, Thailand" id="ABBRID0E5HAE" xlink:type="simple">THNHM</abbrev>-I-02440), eastern Thailand, Sa Kaeo Province, Khao Ang Reu Nei Wildlife Sanctuary, 26.VI.2003, W. Jaitrong leg., Colony no. WJT03-TH-228; 22 workers (<abbrev xmlns:xlink="http://www.w3.org/1999/xlink" content-type="institution" xlink:title="Natural History Museum of the National Science Museum, Thailand" id="ABBRID0EDIAE" xlink:type="simple">THNHM</abbrev>-I-02441 to <abbrev xmlns:xlink="http://www.w3.org/1999/xlink" content-type="institution" xlink:title="Natural History Museum of the National Science Museum, Thailand" id="ABBRID0EIIAE" xlink:type="simple">THNHM</abbrev>-I-02452) and 1 male (<abbrev xmlns:xlink="http://www.w3.org/1999/xlink" content-type="institution" xlink:title="Natural History Museum of the National Science Museum, Thailand" id="ABBRID0ENIAE" xlink:type="simple">THNHM</abbrev>-I-02453), eastern Thailand, Chanthaburi Province, Soi Dao District, 14.V.2008, W. Jaitrong leg., Colony no. WJT08-E065 • 14 workers (<abbrev xmlns:xlink="http://www.w3.org/1999/xlink" content-type="institution" xlink:title="Natural History Museum of the National Science Museum, Thailand" id="ABBRID0ESIAE" xlink:type="simple">THNHM</abbrev>-I-24980, <abbrev xmlns:xlink="http://www.w3.org/1999/xlink" content-type="institution" xlink:title="Natural History Museum of the National Science Museum, Thailand" id="ABBRID0EXIAE" xlink:type="simple">THNHM</abbrev>) and 1 dealate queen, central Thailand, Nakhon Nayok Prov., Muang Dist., Nang Rong Temple, in rotting wood, 29.VIII.2018, W. Jaitrong leg., Colony no. WJT290819-09.</p><fig id="F2" position="float" orientation="portrait"><object-id xmlns:xlink="http://www.w3.org/1999/xlink" content-type="doi" xlink:type="simple">10.3897/zookeys.1115.86477.figure2</object-id><object-id xmlns:xlink="http://www.w3.org/1999/xlink" content-type="arpha" xlink:type="simple">BBF760C9-16D3-5FCB-9788-BD22731E45BD</object-id><label>Figure 2.</label><caption><p><italic><tp:taxon-name><tp:taxon-name-part taxon-name-part-type="genus" reg="Platythyrea">Platythyrea</tp:taxon-name-part><tp:taxon-name-part taxon-name-part-type="species" reg="clypeata">clypeata</tp:taxon-name-part></tp:taxon-name></italic> (non-type worker, WJT290819-09). <bold>A</bold> body in profile view <bold>B</bold> head in full-face view <bold>C</bold> body in dorsal view.</p></caption><graphic xmlns:xlink="http://www.w3.org/1999/xlink" xlink:href="zookeys-1115-151_article-86477__-g002.jpg" position="float" orientation="portrait" xlink:type="simple" id="oo_722381.jpg"><uri content-type="original_file" xlink:type="simple">https://binary.pensoft.net/fig/722381</uri></graphic></fig></tp:treatment-sec><tp:treatment-sec sec-type="description" id="SECID0E1JAE"><title>Measurements and indices</title><p><bold>(<italic>n</italic> = 10).</bold><abbrev xmlns:xlink="http://www.w3.org/1999/xlink" xlink:title="Total length" id="ABBRID0EFKAE" xlink:type="simple">TL</abbrev> 5.74–6.20, <abbrev xmlns:xlink="http://www.w3.org/1999/xlink" xlink:title="Head length" id="ABBRID0EJKAE" xlink:type="simple">HL</abbrev> 1.29–1.39, <abbrev xmlns:xlink="http://www.w3.org/1999/xlink" xlink:title="Head width" id="ABBRID0ENKAE" xlink:type="simple">HW</abbrev> 0.86–0.89, <abbrev xmlns:xlink="http://www.w3.org/1999/xlink" xlink:title="Scape length" id="ABBRID0ERKAE" xlink:type="simple">SL</abbrev> 1.12–1.18, <abbrev xmlns:xlink="http://www.w3.org/1999/xlink" xlink:title="Eye length" id="ABBRID0EVKAE" xlink:type="simple">EL</abbrev> 0.10, <abbrev xmlns:xlink="http://www.w3.org/1999/xlink" xlink:title="Pronotal width" id="ABBRID0EZKAE" xlink:type="simple">PW</abbrev> 0.76–0.83, <abbrev xmlns:xlink="http://www.w3.org/1999/xlink" xlink:title="Mesosoma length" id="ABBRID0E4KAE" xlink:type="simple">ML</abbrev> 1.85–2.05, <abbrev xmlns:xlink="http://www.w3.org/1999/xlink" xlink:title="Petiole length" id="ABBRID0EBLAE" xlink:type="simple">PL</abbrev> 0.66–0.73, <abbrev xmlns:xlink="http://www.w3.org/1999/xlink" xlink:title="Petiole height" id="ABBRID0EFLAE" xlink:type="simple">PH</abbrev> 0.46–0.53, <abbrev xmlns:xlink="http://www.w3.org/1999/xlink" xlink:title="Dorsal petiole width" id="ABBRID0EJLAE" xlink:type="simple">DPW</abbrev> 0.40–0.43, <abbrev xmlns:xlink="http://www.w3.org/1999/xlink" xlink:title="Cephalic index" id="ABBRID0ENLAE" xlink:type="simple">CI</abbrev> 61–69, <abbrev xmlns:xlink="http://www.w3.org/1999/xlink" xlink:title="Eye index" id="ABBRID0ERLAE" xlink:type="simple">EI</abbrev> 11, <abbrev xmlns:xlink="http://www.w3.org/1999/xlink" xlink:title="Scape index" id="ABBRID0EVLAE" xlink:type="simple">SI</abbrev> 125–138.</p></tp:treatment-sec><tp:treatment-sec sec-type="description" id="SECID0EZLAE"><title>Description of workers.</title><p><bold><italic>Head</italic></bold> in full-face view rectangular, clearly longer than broad, with sides weakly convex or almost parallel, posterior corners narrowly rounded, posterior margin feebly concave. Antennae relatively short, scapes extending beyond posterior corners of head by about 1/5 of their length. Clypeus roughly triangular, median portion distinctly convex, anterior margin bluntly angled. Mandibles triangular, masticatory margin with a large apical tooth, followed by about ten smaller teeth, large and small teeth alternating, basal margin without denticle. Eye very small and flat, located laterally at anterior to mid-length of head, with five ommatidia along longest axis. Frontal lobes close to each other and rounded. Space between frontal carinae distinctly narrowed posteriad.</p><p><bold><italic>Mesosoma</italic></bold> elongate, in profile pronotum weakly convex, promesonotal suture distinct, dorsal outline of mesonotum and propodeum straight, metanotal groove absent, propodeal junction broadly rounded, declivity of propodeum obviously concave, propodeal spiracle opening elliptical. Legs long.</p><p><bold><italic>Petiole</italic></bold> cylindrical in profile view and sessile; in profile view clearly longer than high, dorsal outline almost straight, anterodorsal corner broadly rounded, posterodorsal corner forming an acute angle, posterior margin weakly concave, ventral margin weakly concave with narrowly rounded anteroventral corner; in dorsal view the node roughly rectangular, longer than broad, slightly narrower posteriorly, posterior margin convex and with shallow median concavity.</p><p><bold><italic>Sculpture</italic>.</bold> Dorsum of head finely punctate, lateral face of head above eyes punctate, with dense foveae. Dorsum of mesosoma finely punctate similar to dorsum of head, lateral faces of pronotum, metapleuron and propodeum punctate, with sparse shallow foveae. Petiole finely micropunctate. Gastral tergites I and II finely reticulate. Antennal scapes finely micropunctate.</p><p><bold><italic>Pilosity</italic>.</bold> Pubescence very short and fine all over the body surface; standing hairs present on tip of gaster.</p><p><bold><italic>Coloration</italic>.</bold> Body color reddish brown to darkish brown; antennae, legs, and tip of gaster yellowish brown to reddish brown. Eyes grey. Pilosity white.</p></tp:treatment-sec><tp:treatment-sec sec-type="description" id="SECID0EHNAE"><title>Description of dealate queen.</title><p>See <xref ref-type="bibr" rid="B18">Phengsi et al. (2018)</xref>.</p></tp:treatment-sec><tp:treatment-sec sec-type="habitat" id="SECID0ERNAE"><title>Habitat.</title><p><italic><tp:taxon-name><tp:taxon-name-part taxon-name-part-type="genus" reg="Platythyrea">Platythyrea</tp:taxon-name-part><tp:taxon-name-part taxon-name-part-type="species" reg="clypeata">clypeata</tp:taxon-name-part></tp:taxon-name></italic> occurs in the lowlands (200–300 m alt.) and inhabits primary dry evergreen forest and disturbed forests. All colonies of this species were collected from dead wood on the forest floor in an advanced stage of decomposition.</p></tp:treatment-sec><tp:treatment-sec sec-type="distribution" id="SECID0ECOAE"><title>Distribution.</title><p>Sri Lanka, Vietnam, Laos (Vientiane), and Thailand (Chachoengsao, Sa Kaeo, Chanthaburi, and Nakhon Nayok provinces) (Fig. <xref ref-type="fig" rid="F6">6</xref>).</p></tp:treatment-sec><tp:treatment-sec sec-type="comparisons" id="SECID0EMOAE"><title>Comparative notes.</title><p><italic><tp:taxon-name><tp:taxon-name-part taxon-name-part-type="genus" reg="Platythyrea">Platythyrea</tp:taxon-name-part><tp:taxon-name-part taxon-name-part-type="species" reg="clypeata">clypeata</tp:taxon-name-part></tp:taxon-name></italic> is similar to <italic><tp:taxon-name><tp:taxon-name-part taxon-name-part-type="genus" reg="Platythyrea">P.</tp:taxon-name-part><tp:taxon-name-part taxon-name-part-type="species" reg="gracillima">gracillima</tp:taxon-name-part></tp:taxon-name></italic>, <italic><tp:taxon-name><tp:taxon-name-part taxon-name-part-type="genus" reg="Platythyrea">P.</tp:taxon-name-part><tp:taxon-name-part taxon-name-part-type="species" reg="janyai">janyai</tp:taxon-name-part></tp:taxon-name></italic>, and <italic><tp:taxon-name><tp:taxon-name-part taxon-name-part-type="genus" reg="Platythyrea">P.</tp:taxon-name-part><tp:taxon-name-part taxon-name-part-type="species" reg="prizo">prizo</tp:taxon-name-part></tp:taxon-name></italic>. However, <italic><tp:taxon-name><tp:taxon-name-part taxon-name-part-type="genus" reg="Platythyrea">P.</tp:taxon-name-part><tp:taxon-name-part taxon-name-part-type="species" reg="clypeata">clypeata</tp:taxon-name-part></tp:taxon-name></italic> can be easily separated from <italic><tp:taxon-name><tp:taxon-name-part taxon-name-part-type="genus" reg="Platythyrea">P.</tp:taxon-name-part><tp:taxon-name-part taxon-name-part-type="species" reg="gracillima">gracillima</tp:taxon-name-part></tp:taxon-name></italic> by the following characteristics (characters of <italic><tp:taxon-name><tp:taxon-name-part taxon-name-part-type="genus" reg="Platythyrea">P.</tp:taxon-name-part><tp:taxon-name-part taxon-name-part-type="species" reg="gracillima">gracillima</tp:taxon-name-part></tp:taxon-name></italic> in parentheses unless otherwise stated): 1) body size smaller (<abbrev xmlns:xlink="http://www.w3.org/1999/xlink" xlink:title="Total length" id="ABBRID0E6QAE" xlink:type="simple">TL</abbrev> = 5.74–6.20 in <italic><tp:taxon-name><tp:taxon-name-part taxon-name-part-type="genus" reg="Platythyrea">P.</tp:taxon-name-part><tp:taxon-name-part taxon-name-part-type="species" reg="clypeata">clypeata</tp:taxon-name-part></tp:taxon-name></italic>; <abbrev xmlns:xlink="http://www.w3.org/1999/xlink" xlink:title="Total length" id="ABBRID0EORAE" xlink:type="simple">TL</abbrev> = 9 mm in <italic><tp:taxon-name><tp:taxon-name-part taxon-name-part-type="genus" reg="Platythyrea">P.</tp:taxon-name-part><tp:taxon-name-part taxon-name-part-type="species" reg="gracillima">gracillima</tp:taxon-name-part></tp:taxon-name></italic>); 2) eye smaller and flat (0.1 mm long in <italic><tp:taxon-name><tp:taxon-name-part taxon-name-part-type="genus" reg="Platythyrea">P.</tp:taxon-name-part><tp:taxon-name-part taxon-name-part-type="species" reg="clypeata">clypeata</tp:taxon-name-part></tp:taxon-name></italic>; 0.3 mm long and convex in <italic><tp:taxon-name><tp:taxon-name-part taxon-name-part-type="genus" reg="Platythyrea">P.</tp:taxon-name-part><tp:taxon-name-part taxon-name-part-type="species" reg="gracillima">gracillima</tp:taxon-name-part></tp:taxon-name></italic>); 3) clypeus narrow and rather convex (clypeus broad and rather flat); 4) declivity of propodeum concave (propodeal declivity flat); 5) seen from back propodeal declivity rounded above (propodeal declivity concave above); 6) petiole laterally swollen (petiole laterally compressed); 7) head finely punctate (head rather smooth).</p><p><italic><tp:taxon-name><tp:taxon-name-part taxon-name-part-type="genus" reg="Platythyrea">Platythyrea</tp:taxon-name-part><tp:taxon-name-part taxon-name-part-type="species" reg="clypeata">clypeata</tp:taxon-name-part></tp:taxon-name></italic> can be distinguished from <italic><tp:taxon-name><tp:taxon-name-part taxon-name-part-type="genus" reg="Platythyrea">P.</tp:taxon-name-part><tp:taxon-name-part taxon-name-part-type="species" reg="prizo">prizo</tp:taxon-name-part></tp:taxon-name></italic> by the following characteristics (characters of <italic><tp:taxon-name><tp:taxon-name-part taxon-name-part-type="genus" reg="Platythyrea">P.</tp:taxon-name-part><tp:taxon-name-part taxon-name-part-type="species" reg="prizo">prizo</tp:taxon-name-part></tp:taxon-name></italic> in parentheses unless otherwise stated): 1) head shorter (<abbrev xmlns:xlink="http://www.w3.org/1999/xlink" xlink:title="Cephalic index" id="ABBRID0EWTAE" xlink:type="simple">CI</abbrev> = 61–69 in <italic><tp:taxon-name><tp:taxon-name-part taxon-name-part-type="genus" reg="Platythyrea">P.</tp:taxon-name-part><tp:taxon-name-part taxon-name-part-type="species" reg="clypeata">clypeata</tp:taxon-name-part></tp:taxon-name></italic>; <abbrev xmlns:xlink="http://www.w3.org/1999/xlink" xlink:title="Cephalic index" id="ABBRID0EFUAE" xlink:type="simple">CI</abbrev> = 70–72 in <italic><tp:taxon-name><tp:taxon-name-part taxon-name-part-type="genus" reg="Platythyrea">P.</tp:taxon-name-part><tp:taxon-name-part taxon-name-part-type="species" reg="prizo">prizo</tp:taxon-name-part></tp:taxon-name></italic>); 2) eye flat and small (0.1 long mm in <italic><tp:taxon-name><tp:taxon-name-part taxon-name-part-type="genus" reg="Platythyrea">P.</tp:taxon-name-part><tp:taxon-name-part taxon-name-part-type="species" reg="clypeata">clypeata</tp:taxon-name-part></tp:taxon-name></italic>; eye very large, 0.31 long mm <italic><tp:taxon-name><tp:taxon-name-part taxon-name-part-type="genus" reg="Platythyrea">P.</tp:taxon-name-part><tp:taxon-name-part taxon-name-part-type="species" reg="prizo">prizo</tp:taxon-name-part></tp:taxon-name></italic>); 3) eye without erect pubescence (eye covered with extremely fine short erect pubescence); 4) propodeum junction obtusely angulated (propodeum junction armed with a pair of short teeth or tubercles); 5) in profile, posterodorsal corner of petiole forming an acute angle (roundly convex).</p><p>Lastly, this species is separated from <italic><tp:taxon-name><tp:taxon-name-part taxon-name-part-type="genus" reg="Platythyrea">P.</tp:taxon-name-part><tp:taxon-name-part taxon-name-part-type="species" reg="janyai">janyai</tp:taxon-name-part></tp:taxon-name></italic> (characters of <italic><tp:taxon-name><tp:taxon-name-part taxon-name-part-type="genus" reg="Platythyrea">P.</tp:taxon-name-part><tp:taxon-name-part taxon-name-part-type="species" reg="janyai">janyai</tp:taxon-name-part></tp:taxon-name></italic> in parentheses unless otherwise stated) by 1) head relatively longer (<abbrev xmlns:xlink="http://www.w3.org/1999/xlink" xlink:title="Cephalic index" id="ABBRID0ECWAE" xlink:type="simple">CI</abbrev> 61–69 in <italic><tp:taxon-name><tp:taxon-name-part taxon-name-part-type="genus" reg="Platythyrea">P.</tp:taxon-name-part><tp:taxon-name-part taxon-name-part-type="species" reg="clypeata">clypeata</tp:taxon-name-part></tp:taxon-name></italic>; <abbrev xmlns:xlink="http://www.w3.org/1999/xlink" xlink:title="Cephalic index" id="ABBRID0ERWAE" xlink:type="simple">CI</abbrev> 72–74 in <italic><tp:taxon-name><tp:taxon-name-part taxon-name-part-type="genus" reg="Platythyrea">P.</tp:taxon-name-part><tp:taxon-name-part taxon-name-part-type="species" reg="janyai">janyai</tp:taxon-name-part></tp:taxon-name></italic>); 2) eye clearly smaller (<abbrev xmlns:xlink="http://www.w3.org/1999/xlink" xlink:title="Eye length" id="ABBRID0EAXAE" xlink:type="simple">EL</abbrev> 0.10 mm long with 5 ommatidia on longest axis in <italic><tp:taxon-name><tp:taxon-name-part taxon-name-part-type="genus" reg="Platythyrea">P.</tp:taxon-name-part><tp:taxon-name-part taxon-name-part-type="species" reg="clypeata">clypeata</tp:taxon-name-part></tp:taxon-name></italic>; <abbrev xmlns:xlink="http://www.w3.org/1999/xlink" xlink:title="Eye length" id="ABBRID0EPXAE" xlink:type="simple">EL</abbrev> 0.20 mm long with 11 ommatidia on longest axis in <italic><tp:taxon-name><tp:taxon-name-part taxon-name-part-type="genus" reg="Platythyrea">P.</tp:taxon-name-part><tp:taxon-name-part taxon-name-part-type="species" reg="janyai">janyai</tp:taxon-name-part></tp:taxon-name></italic>); 3) eye flat (eye convex); 4) head finely punctate with dense shallow foveae (dorsum and lateral face of head finely micropunctate without foveae); 5) in profile petiole slightly longer than high and in dorsal view its node slightly narrower posteriorly (clearly longer than high and in dorsal view node anteriorly as broad as posteriorly); 6) ventral outline of petiole feebly concave (weakly convex) (see Fig. <xref ref-type="fig" rid="F5">5</xref> for comparison).</p></tp:treatment-sec><tp:treatment-sec><!--Section generated to contain objects referenced in tp:taxon-treatment.--><fig id="F5" position="float" orientation="portrait"><object-id xmlns:xlink="http://www.w3.org/1999/xlink" content-type="doi" xlink:type="simple">10.3897/zookeys.1115.86477.figure5</object-id><object-id xmlns:xlink="http://www.w3.org/1999/xlink" content-type="arpha" xlink:type="simple">9ED1847E-2395-532E-90AD-EFB28EC8F56D</object-id><label>Figure 5.</label><caption><p>SEM images of <italic><tp:taxon-name><tp:taxon-name-part taxon-name-part-type="genus" reg="Platythyrea">Platythyrea</tp:taxon-name-part><tp:taxon-name-part taxon-name-part-type="species" reg="clypeata">clypeata</tp:taxon-name-part></tp:taxon-name></italic> (<bold>A1–A3</bold>) <italic><tp:taxon-name><tp:taxon-name-part taxon-name-part-type="genus" reg="Platythyrea">P.</tp:taxon-name-part><tp:taxon-name-part taxon-name-part-type="species" reg="homasawini">homasawini</tp:taxon-name-part></tp:taxon-name></italic> sp. nov. (<bold>B1–B3</bold>) and <italic><tp:taxon-name><tp:taxon-name-part taxon-name-part-type="genus" reg="Platythyrea">P.</tp:taxon-name-part><tp:taxon-name-part taxon-name-part-type="species" reg="janyai">janyai</tp:taxon-name-part></tp:taxon-name></italic> (<bold>C1–C3</bold>). <bold>A1, B1, C1</bold> sculpture on lateral face of head <bold>A2, B2, C2</bold> ommatidia of eye <bold>A3, B3, C3</bold> petiole in profile view.</p></caption><graphic xmlns:xlink="http://www.w3.org/1999/xlink" xlink:href="zookeys-1115-151_article-86477__-g005.jpg" position="float" orientation="portrait" xlink:type="simple" id="oo_722384.jpg"><uri content-type="original_file" xlink:type="simple">https://binary.pensoft.net/fig/722384</uri></graphic></fig><fig id="F6" position="float" orientation="portrait"><object-id xmlns:xlink="http://www.w3.org/1999/xlink" content-type="doi" xlink:type="simple">10.3897/zookeys.1115.86477.figure6</object-id><object-id xmlns:xlink="http://www.w3.org/1999/xlink" content-type="arpha" xlink:type="simple">D6B8C07D-77F3-5FBD-8701-5DA1D5290ABA</object-id><label>Figure 6.</label><caption><p>Distribution map of <italic><tp:taxon-name><tp:taxon-name-part taxon-name-part-type="genus" reg="Platythyrea">Platythyrea</tp:taxon-name-part><tp:taxon-name-part taxon-name-part-type="species" reg="clypeata">clypeata</tp:taxon-name-part></tp:taxon-name></italic> species group based on specimens in this study.</p></caption></fig></tp:treatment-sec><ref-list><ref id="B5"><mixed-citation xmlns:xlink="http://www.w3.org/1999/xlink" xlink:type="simple"><person-group><name name-style="western"><surname>Bolton</surname><given-names>B</given-names></name></person-group> (<year>1995</year>) <source>A New General Catalogue of the Ants of the World.</source><publisher-name>Harvard University Press</publisher-name>, <publisher-loc>Cambridge</publisher-loc>, <size units="page">504 pp</size>. <ext-link xlink:href="10.1086/419489" ext-link-type="doi" xlink:type="simple">https://doi.org/10.1086/419489</ext-link></mixed-citation></ref><ref id="B19"><mixed-citation xmlns:xlink="http://www.w3.org/1999/xlink" xlink:type="simple"><person-group><name name-style="western"><surname>Schmidt</surname><given-names>CA</given-names></name><name name-style="western"><surname>Shattuck</surname><given-names>SO</given-names></name></person-group> (<year>2014</year>) <article-title>The higher classification of the ant subfamily <tp:taxon-name><tp:taxon-name-part taxon-name-part-type="subfamily">Ponerinae</tp:taxon-name-part></tp:taxon-name> (<tp:taxon-name><tp:taxon-name-part taxon-name-part-type="order">Hymenoptera</tp:taxon-name-part></tp:taxon-name>: <tp:taxon-name><tp:taxon-name-part taxon-name-part-type="family">Formicidae</tp:taxon-name-part></tp:taxon-name>), with a review of Ponerine ecology and behavior.</article-title><source>Zootaxa</source><volume>3817</volume>: <fpage>1</fpage>–<lpage>242</lpage>. <ext-link xlink:href="10.11646/zootaxa.3817.1.1" ext-link-type="doi" xlink:type="simple">https://doi.org/10.11646/zootaxa.3817.1.1</ext-link></mixed-citation></ref><ref id="B14"><mixed-citation xmlns:xlink="http://www.w3.org/1999/xlink" xlink:type="simple"><person-group><name name-style="western"><surname>Khachonpisitsak</surname><given-names>S</given-names></name><name name-style="western"><surname>Yamane</surname><given-names>S</given-names></name><name name-style="western"><surname>Sriwichai</surname><given-names>P</given-names></name><name name-style="western"><surname>Jaitrong</surname><given-names>W</given-names></name></person-group> (<year>2020</year>) <article-title>An updated checklist of the ants of Thailand (<tp:taxon-name><tp:taxon-name-part taxon-name-part-type="order">Hymenoptera</tp:taxon-name-part></tp:taxon-name>, <tp:taxon-name><tp:taxon-name-part taxon-name-part-type="family">Formicidae</tp:taxon-name-part></tp:taxon-name>).</article-title><source>ZooKeys</source><volume>998</volume>: <fpage>1</fpage>–<lpage>182</lpage>. <ext-link xlink:href="10.3897/zookeys.998.54902" ext-link-type="doi" xlink:type="simple">https://doi.org/10.3897/zookeys.998.54902</ext-link></mixed-citation></ref><ref id="B18"><mixed-citation xmlns:xlink="http://www.w3.org/1999/xlink" xlink:type="simple"><person-group><name name-style="western"><surname>Phengsi</surname><given-names>N</given-names></name><name name-style="western"><surname>Jaitrong</surname><given-names>W</given-names></name><name name-style="western"><surname>Ruangsittichai</surname><given-names>J</given-names></name><name name-style="western"><surname>Khachonpisitsak</surname><given-names>S</given-names></name></person-group> (<year>2018</year>) <article-title>A sibling species of <italic><tp:taxon-name><tp:taxon-name-part taxon-name-part-type="genus">Platythyrea</tp:taxon-name-part><tp:taxon-name-part taxon-name-part-type="species">clypeata</tp:taxon-name-part></tp:taxon-name></italic> Forel, 1911 in Southeast Asia (<tp:taxon-name><tp:taxon-name-part taxon-name-part-type="order">Hymenoptera</tp:taxon-name-part></tp:taxon-name>, <tp:taxon-name><tp:taxon-name-part taxon-name-part-type="family">Formicidae</tp:taxon-name-part></tp:taxon-name>, <tp:taxon-name><tp:taxon-name-part taxon-name-part-type="subfamily">Ponerinae</tp:taxon-name-part></tp:taxon-name>).</article-title><source>ZooKeys</source><volume>729</volume>: <fpage>87</fpage>–<lpage>102</lpage>. <ext-link xlink:href="10.3897/zookeys.729.21378" ext-link-type="doi" xlink:type="simple">https://doi.org/10.3897/zookeys.729.21378</ext-link></mixed-citation></ref></ref-list></tp:taxon-treatment>
