# Supplementary material for: ﻿A new species of the ant Platythyreaclypeata species group (Hymenoptera, Formicidae, Ponerinae) from continental Asia
Source: Zookeys. 2022 Aug 1;1115:151–68. doi: 10.3897/zookeys.1115.86477 (PMC9848671; doi:10.3897/zookeys.1115.86477)
Supplement: XML Treatment for Platythyrea homasawini [file zookeys.1115.86477-treatment2.xml]

<!DOCTYPE tp:taxon-treatment
  PUBLIC "-//TaxonX//DTD Taxonomic Treatment Publishing DTD v0 20100105//EN" "tax-treatment-NSO.dtd">
<tp:taxon-treatment xmlns:tp="http://www.plazi.org/taxpub"><tp:treatment-meta><kwd-group><label>Taxon classification</label><kwd>
                <named-content content-type="kingdom">Animalia</named-content>
              </kwd><kwd>
                <named-content content-type="order">Hymenoptera</named-content>
              </kwd><kwd>
                <named-content content-type="family">Formicidae</named-content>
              </kwd></kwd-group><mixed-citation publication-type="journal"><person-group><name><surname>Jaitrong</surname><given-names>Weeyawat</given-names></name><name><surname>Xu</surname><given-names>Zhenghui</given-names></name><name><surname>Khachonpisitsak</surname><given-names>Salinee</given-names></name></person-group><article-title>﻿A new species of the ant <italic><tp:taxon-name><tp:taxon-name-part taxon-name-part-type="genus" reg="Platythyrea">Platythyrea</tp:taxon-name-part><tp:taxon-name-part taxon-name-part-type="species" reg="clypeata">clypeata</tp:taxon-name-part></tp:taxon-name></italic> species group (<tp:taxon-name><tp:taxon-name-part taxon-name-part-type="order">Hymenoptera</tp:taxon-name-part></tp:taxon-name>, <tp:taxon-name><tp:taxon-name-part taxon-name-part-type="family">Formicidae</tp:taxon-name-part></tp:taxon-name>, <tp:taxon-name><tp:taxon-name-part taxon-name-part-type="subfamily">Ponerinae</tp:taxon-name-part></tp:taxon-name>) from continental Asia</article-title><source>Zookeys</source><day>01</day><month>08</month><year>2022</year><volume>1115</volume><fpage>151</fpage><lpage>168</lpage><pub-id pub-id-type="doi">10.3897/zookeys.1115.86477</pub-id></mixed-citation></tp:treatment-meta><tp:nomenclature><label>﻿</label><tp:taxon-name>
              <object-id xmlns:xlink="http://www.w3.org/1999/xlink" content-type="arpha" xlink:type="simple">B6867BBB-982B-524B-A5CB-48BEE37EE4BA</object-id>
              <tp:taxon-name-part taxon-name-part-type="genus" reg="Platythyrea">Platythyrea</tp:taxon-name-part>
              <tp:taxon-name-part taxon-name-part-type="species" reg="homasawini">homasawini</tp:taxon-name-part>
              <object-id xmlns:xlink="http://www.w3.org/1999/xlink" content-type="zoobank" xlink:type="simple">https://zoobank.org/B91E483E-24FB-454F-9F14-8EAC635F5631</object-id>
            </tp:taxon-name><tp:taxon-status xmlns:xlink="http://www.w3.org/1999/xlink" xlink:type="simple">sp. nov.</tp:taxon-status><xref ref-type="fig" rid="F3">Figs 3</xref><xref ref-type="fig" rid="F5">, 5B1–B3</xref><tp:nomenclature-citation-list><tp:nomenclature-citation><tp:taxon-name>
                  <tp:taxon-name-part taxon-name-part-type="genus" reg="Platythyrea">Platythyrea</tp:taxon-name-part>
                  <tp:taxon-name-part taxon-name-part-type="species" reg="clypeata">clypeata</tp:taxon-name-part>
                </tp:taxon-name><comment>: <xref ref-type="bibr" rid="B22">Xu and Zeng 2000</xref>: 214, figs 1–3.</comment></tp:nomenclature-citation></tp:nomenclature-citation-list></tp:nomenclature><tp:treatment-sec sec-type="material" id="SECID0EF1AE"><title>Type.</title><p><bold><italic>Holotype</italic></bold> worker (<abbrev xmlns:xlink="http://www.w3.org/1999/xlink" content-type="institution" xlink:title="Natural History Museum of the National Science Museum, Thailand" id="ABBRID0EQ1AE" xlink:type="simple">THNHM</abbrev>-I-26225), northern Thailand, Chiang Mai Prov., Doi Saket Dist., Ban Mae Pong, 24.XI.2021, K. Homasawin leg., Colony No. WJT241121-01. <bold><italic>Paratypes</italic></bold>: 29 workers (<abbrev xmlns:xlink="http://www.w3.org/1999/xlink" content-type="institution" xlink:title="Natural History Museum of the National Science Museum, Thailand" id="ABBRID0EY1AE" xlink:type="simple">THNHM</abbrev>-I-26226 to <abbrev xmlns:xlink="http://www.w3.org/1999/xlink" content-type="institution" xlink:title="Natural History Museum of the National Science Museum, Thailand" id="ABBRID0E41AE" xlink:type="simple">THNHM</abbrev>-I-26250, <abbrev xmlns:xlink="http://www.w3.org/1999/xlink" content-type="institution" xlink:title="Natural History Museum of the National Science Museum, Thailand" id="ABBRID0EC2AE" xlink:type="simple">THNHM</abbrev>-I-24977 to <abbrev xmlns:xlink="http://www.w3.org/1999/xlink" content-type="institution" xlink:title="Natural History Museum of the National Science Museum, Thailand" id="ABBRID0EH2AE" xlink:type="simple">THNHM</abbrev>-I-24979, and <abbrev xmlns:xlink="http://www.w3.org/1999/xlink" content-type="institution" xlink:title="Natural History Museum of the National Science Museum, Thailand" id="ABBRID0EM2AE" xlink:type="simple">THNHM</abbrev>-I-26445), same data as holotype.</p></tp:treatment-sec><tp:treatment-sec sec-type="type material" id="SECID0ER2AE"><title>Non-type material examined.</title><p>China • 1 worker, Yunnan Prov., Menghai County, Meng’a Town, Papo Village, 1280 m, No. A97-2318, collected from secondary monsoon evergreen broadleaf forest, 10.IX.1997, Zhenghui Xu leg. – Thailand • 1 worker (<abbrev xmlns:xlink="http://www.w3.org/1999/xlink" content-type="institution" xlink:title="Natural History Museum of the National Science Museum, Thailand" id="ABBRID0EX2AE" xlink:type="simple">THNHM</abbrev>-I-02463), northern Thailand, Chiang Mai Prov., Muang Dist., restored forest, 8.V.2002, S. Sonthichai leg. • 1 worker (<abbrev xmlns:xlink="http://www.w3.org/1999/xlink" content-type="institution" xlink:title="Natural History Museum of the National Science Museum, Thailand" id="ABBRID0E32AE" xlink:type="simple">THNHM</abbrev>-I-02454), western Thailand, Kanchanaburi Prov., Thong Pha Phum N.P., Natural Forest, 8.III.2005, W. Sakchooeong leg.</p></tp:treatment-sec><tp:treatment-sec sec-type="description" id="SECID0EB3AE"><title>Measurements and indices.</title><p><bold><italic>Holotype</italic>.</bold><abbrev xmlns:xlink="http://www.w3.org/1999/xlink" xlink:title="Total length" id="ABBRID0EM3AE" xlink:type="simple">TL</abbrev> 7.72, <abbrev xmlns:xlink="http://www.w3.org/1999/xlink" xlink:title="Head length" id="ABBRID0EQ3AE" xlink:type="simple">HL</abbrev> 1.60, <abbrev xmlns:xlink="http://www.w3.org/1999/xlink" xlink:title="Head width" id="ABBRID0EU3AE" xlink:type="simple">HW</abbrev> 1.08, <abbrev xmlns:xlink="http://www.w3.org/1999/xlink" xlink:title="Scape length" id="ABBRID0EY3AE" xlink:type="simple">SL</abbrev> 1.72, <abbrev xmlns:xlink="http://www.w3.org/1999/xlink" xlink:title="Eye length" id="ABBRID0E33AE" xlink:type="simple">EL</abbrev> 0.20, <abbrev xmlns:xlink="http://www.w3.org/1999/xlink" xlink:title="Pronotal width" id="ABBRID0EA4AE" xlink:type="simple">PW</abbrev> 0.96, <abbrev xmlns:xlink="http://www.w3.org/1999/xlink" xlink:title="Mesosoma length" id="ABBRID0EE4AE" xlink:type="simple">ML</abbrev> 2.84, <abbrev xmlns:xlink="http://www.w3.org/1999/xlink" xlink:title="Petiole length" id="ABBRID0EI4AE" xlink:type="simple">PL</abbrev> 1.08, <abbrev xmlns:xlink="http://www.w3.org/1999/xlink" xlink:title="Petiole height" id="ABBRID0EM4AE" xlink:type="simple">PH</abbrev> 0.68, <abbrev xmlns:xlink="http://www.w3.org/1999/xlink" xlink:title="Dorsal petiole width" id="ABBRID0EQ4AE" xlink:type="simple">DPW</abbrev> 0.44, <abbrev xmlns:xlink="http://www.w3.org/1999/xlink" xlink:title="Cephalic index" id="ABBRID0EU4AE" xlink:type="simple">CI</abbrev> 68, <abbrev xmlns:xlink="http://www.w3.org/1999/xlink" xlink:title="Eye index" id="ABBRID0EY4AE" xlink:type="simple">EI</abbrev> 19, <abbrev xmlns:xlink="http://www.w3.org/1999/xlink" xlink:title="Scape index" id="ABBRID0E34AE" xlink:type="simple">SI</abbrev> 159. <bold><italic>Paratypes</italic></bold> (<italic>n</italic> = 10). <abbrev xmlns:xlink="http://www.w3.org/1999/xlink" xlink:title="Total length" id="ABBRID0EF5AE" xlink:type="simple">TL</abbrev> 7.72–7.80, <abbrev xmlns:xlink="http://www.w3.org/1999/xlink" xlink:title="Head length" id="ABBRID0EJ5AE" xlink:type="simple">HL</abbrev> 1.56–1.64, <abbrev xmlns:xlink="http://www.w3.org/1999/xlink" xlink:title="Head width" id="ABBRID0EN5AE" xlink:type="simple">HW</abbrev> 1.08–1.12, <abbrev xmlns:xlink="http://www.w3.org/1999/xlink" xlink:title="Scape length" id="ABBRID0ER5AE" xlink:type="simple">SL</abbrev> 1.64–1.68, <abbrev xmlns:xlink="http://www.w3.org/1999/xlink" xlink:title="Eye length" id="ABBRID0EV5AE" xlink:type="simple">EL</abbrev> 0.16–0.20, <abbrev xmlns:xlink="http://www.w3.org/1999/xlink" xlink:title="Pronotal width" id="ABBRID0EZ5AE" xlink:type="simple">PW</abbrev> 0.96–0.99, <abbrev xmlns:xlink="http://www.w3.org/1999/xlink" xlink:title="Mesosoma length" id="ABBRID0E45AE" xlink:type="simple">ML</abbrev> 2.80–2.84, <abbrev xmlns:xlink="http://www.w3.org/1999/xlink" xlink:title="Petiole length" id="ABBRID0EB6AE" xlink:type="simple">PL</abbrev> 1.08–1.12, <abbrev xmlns:xlink="http://www.w3.org/1999/xlink" xlink:title="Petiole height" id="ABBRID0EF6AE" xlink:type="simple">PH</abbrev> 0.60–0.64, <abbrev xmlns:xlink="http://www.w3.org/1999/xlink" xlink:title="Dorsal petiole width" id="ABBRID0EJ6AE" xlink:type="simple">DPW</abbrev> 0.40–0.44, <abbrev xmlns:xlink="http://www.w3.org/1999/xlink" xlink:title="Cephalic index" id="ABBRID0EN6AE" xlink:type="simple">CI</abbrev> 68–69, <abbrev xmlns:xlink="http://www.w3.org/1999/xlink" xlink:title="Eye index" id="ABBRID0ER6AE" xlink:type="simple">EI</abbrev> 15–19, <abbrev xmlns:xlink="http://www.w3.org/1999/xlink" xlink:title="Scape index" id="ABBRID0EV6AE" xlink:type="simple">SI</abbrev> 150–159.</p></tp:treatment-sec><tp:treatment-sec sec-type="description" id="SECID0EZ6AE"><title>Description of workers</title><p><bold>(<italic>holotype</italic> and <italic>paratypes</italic>). <italic>Head</italic></bold> in full-face view subrectangular, clearly longer than broad, weakly widening anteriorly, sides weakly convex, posterior margin almost straight, posterior corners narrowly rounded. Antennae relatively long, scapes extending beyond posterior corners of head by about 1/4 of their length. Clypeus roughly triangular, roundly convex medially, anterior margin bluntly angled. Mandibles triangular, masticatory margin with a large apical tooth, followed by eight smaller teeth, large and small teeth alternating, basal margin without denticle. Eyes flat, located at anterior 1/3 of head length, moderately large, each with 7 or 8 ommatidia along its longest axis. Frontal lobes close to each other and rounded. Space between frontal carinae distinctly narrowed posteriad.</p><fig id="F3" position="float" orientation="portrait"><object-id xmlns:xlink="http://www.w3.org/1999/xlink" content-type="doi" xlink:type="simple">10.3897/zookeys.1115.86477.figure3</object-id><object-id xmlns:xlink="http://www.w3.org/1999/xlink" content-type="arpha" xlink:type="simple">B90B71A1-0D99-5587-B18B-7D7CC202727F</object-id><label>Figure 3.</label><caption><p><italic><tp:taxon-name><tp:taxon-name-part taxon-name-part-type="genus" reg="Platythyrea">Platythyrea</tp:taxon-name-part><tp:taxon-name-part taxon-name-part-type="species" reg="homasawini">homasawini</tp:taxon-name-part></tp:taxon-name></italic> sp. nov. (holotype worker, <abbrev xmlns:xlink="http://www.w3.org/1999/xlink" content-type="institution" xlink:title="Natural History Museum of the National Science Museum, Thailand" id="ABBRID0E2AAG" xlink:type="simple">THNHM</abbrev>-I-02463). <bold>A</bold> body in profile view <bold>B</bold> head in full-face view <bold>C</bold> body in dorsal view.</p></caption><graphic xmlns:xlink="http://www.w3.org/1999/xlink" xlink:href="zookeys-1115-151_article-86477__-g003.jpg" position="float" orientation="portrait" xlink:type="simple" id="oo_722382.jpg"><uri content-type="original_file" xlink:type="simple">https://binary.pensoft.net/fig/722382</uri></graphic></fig><p><bold><italic>Mesosoma</italic></bold> elongate, in profile view pronotum weakly convex, promesonotal suture distinct, dorsal outline of mesonotum and propodeum straight, metanotal groove absent, propodeal junction broadly rounded, declivity of propodeum obviously concave; propodeal spiracle opening elliptical. Legs very long.</p><p><bold><italic>Petiole</italic></bold> cylindrical and sessile, in profile view clearly longer than high, dorsal outline weakly convex, anterodorsal corner broadly rounded, posterodorsal corner extending into an acute angle, posterior margin oblique and straight, ventral margin almost straight with narrowly prominent anteroventral corner; in dorsal view the node of petiole rectangular, longer than broad, sides straight and parallel, posterior margin weakly convex.</p><p><bold><italic>Sculpture</italic>.</bold> Head entirely finely micropunctate. Dorsum of mesosoma finely micropunctate, mesopleuron, metapleuron and sides of propodeum punctate. Petiole finely micropunctate. Gaster superficially shagreened.</p><p><bold><italic>Pilosity</italic>.</bold> Whole body surface and appendages covered with very short thin pubescence. Standing hairs absent.</p><p><bold><italic>Coloration</italic>.</bold> Body color reddish brown; antennae, legs, and tip of gaster yellowish brown. Eyes grey. Pubescence white.</p></tp:treatment-sec><tp:treatment-sec sec-type="distribution" id="SECID0EOCAG"><title>Distribution.</title><p>China (Yunnan Province) and Thailand (Chiang Mai and Kanchanaburi provinces) (Fig. <xref ref-type="fig" rid="F6">6</xref>).</p></tp:treatment-sec><tp:treatment-sec sec-type="etymology" id="SECID0EYCAG"><title>Etymology.</title><p>The specific name is dedicated to Mr Kaisihanat Homasawin, who donated the type series.</p></tp:treatment-sec><tp:treatment-sec sec-type="comparisons" id="SECID0E4CAG"><title>Comparative notes.</title><p>The new species is similar to <italic><tp:taxon-name><tp:taxon-name-part taxon-name-part-type="genus" reg="Platythyrea">P.</tp:taxon-name-part><tp:taxon-name-part taxon-name-part-type="species" reg="janyai">janyai</tp:taxon-name-part></tp:taxon-name></italic> but it can be separated from <italic><tp:taxon-name><tp:taxon-name-part taxon-name-part-type="genus" reg="Platythyrea">P.</tp:taxon-name-part><tp:taxon-name-part taxon-name-part-type="species" reg="janyai">janyai</tp:taxon-name-part></tp:taxon-name></italic> by the following characteristics (characters of <italic><tp:taxon-name><tp:taxon-name-part taxon-name-part-type="genus" reg="Platythyrea">P.</tp:taxon-name-part><tp:taxon-name-part taxon-name-part-type="species" reg="janyai">janyai</tp:taxon-name-part></tp:taxon-name></italic> in parentheses unless otherwise stated): 1) head weakly widening anteriorly (head not widening anteriorly); 2) dorsal outline of petiole weakly convex (dorsal outline of petiole almost straight); 3) posterior margin of petiolar node without a concavity in the middle (posterior margin of petiolar node with a concavity in the middle): 4) body surface with thin pubescence (body surface with thick pubescence); 5) head longer (<abbrev xmlns:xlink="http://www.w3.org/1999/xlink" xlink:title="Cephalic index" id="ABBRID0EEEAG" xlink:type="simple">CI</abbrev> = 66 in <italic><tp:taxon-name><tp:taxon-name-part taxon-name-part-type="genus" reg="Platythyrea">P.</tp:taxon-name-part><tp:taxon-name-part taxon-name-part-type="species" reg="homasawini">homasawini</tp:taxon-name-part></tp:taxon-name></italic>, <abbrev xmlns:xlink="http://www.w3.org/1999/xlink" xlink:title="Cephalic index" id="ABBRID0ETEAG" xlink:type="simple">CI</abbrev> = 72 in <italic><tp:taxon-name><tp:taxon-name-part taxon-name-part-type="genus" reg="Platythyrea">P.</tp:taxon-name-part><tp:taxon-name-part taxon-name-part-type="species" reg="janyai">janyai</tp:taxon-name-part></tp:taxon-name></italic>); 6) antennal scape relatively long, 1/3 of its length extending beyond posterolateral corner of head (clearly extending beyond posterolateral corner of head); 7) eye smaller and flat (<abbrev xmlns:xlink="http://www.w3.org/1999/xlink" xlink:title="Eye length" id="ABBRID0ECFAG" xlink:type="simple">EL</abbrev> = 0.17 mm in <italic><tp:taxon-name><tp:taxon-name-part taxon-name-part-type="genus" reg="Platythyrea">P.</tp:taxon-name-part><tp:taxon-name-part taxon-name-part-type="species" reg="homasawini">homasawini</tp:taxon-name-part></tp:taxon-name></italic>; <abbrev xmlns:xlink="http://www.w3.org/1999/xlink" xlink:title="Eye length" id="ABBRID0ERFAG" xlink:type="simple">EL</abbrev> = 0.20 mm and slightly convex in <italic><tp:taxon-name><tp:taxon-name-part taxon-name-part-type="genus" reg="Platythyrea">P.</tp:taxon-name-part><tp:taxon-name-part taxon-name-part-type="species" reg="janyai">janyai</tp:taxon-name-part></tp:taxon-name></italic>); 8) seen from back propodeal declivity rounded above (propodeal declivity tapering above); 9) dorsal outline of petiole weakly convex (almost straight).</p><p><italic><tp:taxon-name><tp:taxon-name-part taxon-name-part-type="genus" reg="Platythyrea">Platythyrea</tp:taxon-name-part><tp:taxon-name-part taxon-name-part-type="species" reg="homasawini">homasawini</tp:taxon-name-part></tp:taxon-name></italic> can be easily separated from <italic><tp:taxon-name><tp:taxon-name-part taxon-name-part-type="genus" reg="Platythyrea">P.</tp:taxon-name-part><tp:taxon-name-part taxon-name-part-type="species" reg="clypeata">clypeata</tp:taxon-name-part></tp:taxon-name></italic> by the following characteristics (characters of <italic><tp:taxon-name><tp:taxon-name-part taxon-name-part-type="genus" reg="Platythyrea">P.</tp:taxon-name-part><tp:taxon-name-part taxon-name-part-type="species" reg="clypeata">clypeata</tp:taxon-name-part></tp:taxon-name></italic> in parentheses unless otherwise stated): 1) head in full-face view, posterior margin weakly concave (posterior margin almost straight); 2) antennal scape relatively long, 1/3 of its length extending beyond posterolateral corner of head (antennal scape short, 1/4 of its length extending beyond posterolateral corner of head); 3) clypeus broad (clypeus narrow); 4) eye larger (<abbrev xmlns:xlink="http://www.w3.org/1999/xlink" xlink:title="Eye index" id="ABBRID0EDHAG" xlink:type="simple">EI</abbrev> = 15, with 7 ommatidia in <italic><tp:taxon-name><tp:taxon-name-part taxon-name-part-type="genus" reg="Platythyrea">P.</tp:taxon-name-part><tp:taxon-name-part taxon-name-part-type="species" reg="homasawini">homasawini</tp:taxon-name-part></tp:taxon-name></italic>; <abbrev xmlns:xlink="http://www.w3.org/1999/xlink" xlink:title="Eye index" id="ABBRID0ESHAG" xlink:type="simple">EI</abbrev> = 11, with 5 ommatidia in <italic><tp:taxon-name><tp:taxon-name-part taxon-name-part-type="genus" reg="Platythyrea">P.</tp:taxon-name-part><tp:taxon-name-part taxon-name-part-type="species" reg="clypeata">clypeata</tp:taxon-name-part></tp:taxon-name></italic>); 5) mesosoma relative longer (WL = 2.64 in <italic><tp:taxon-name><tp:taxon-name-part taxon-name-part-type="genus" reg="Platythyrea">P.</tp:taxon-name-part><tp:taxon-name-part taxon-name-part-type="species" reg="homasawini">homasawini</tp:taxon-name-part></tp:taxon-name></italic>; WL=1.85–2.05 in <italic><tp:taxon-name><tp:taxon-name-part taxon-name-part-type="genus" reg="Platythyrea">P.</tp:taxon-name-part><tp:taxon-name-part taxon-name-part-type="species" reg="clypeata">clypeata</tp:taxon-name-part></tp:taxon-name></italic>); 6) mesopleuron not demarcated from mesonotum (mesopleuron clearly demarcated from mesonotum by shallow furrow); 7) in profile view, propodeal junction roundly convex (propodeal junction obtusely angulate); 8) in dorsal view, posterior margin of petiole clearly convex (posterior margin of petiole convex with shallow median concavity); 9) lateral face of head entirely micropunctate (lateral face of head areas behind, above and below eye punctate, with dense foveae); 10) gaster superficially shagreened (finely reticulate).</p><p><italic><tp:taxon-name><tp:taxon-name-part taxon-name-part-type="genus" reg="Platythyrea">Platythyrea</tp:taxon-name-part><tp:taxon-name-part taxon-name-part-type="species" reg="homasawini">homasawini</tp:taxon-name-part></tp:taxon-name></italic> can be distinguished from <italic><tp:taxon-name><tp:taxon-name-part taxon-name-part-type="genus" reg="Platythyrea">P.</tp:taxon-name-part><tp:taxon-name-part taxon-name-part-type="species" reg="gracillima">gracillima</tp:taxon-name-part></tp:taxon-name></italic> by the following characteristics (characters of <italic><tp:taxon-name><tp:taxon-name-part taxon-name-part-type="genus" reg="Platythyrea">P.</tp:taxon-name-part><tp:taxon-name-part taxon-name-part-type="species" reg="gracillima">gracillima</tp:taxon-name-part></tp:taxon-name></italic> in parentheses unless otherwise stated): 1) clypeus roundly convex (rather flat in <italic><tp:taxon-name><tp:taxon-name-part taxon-name-part-type="genus" reg="Platythyrea">P.</tp:taxon-name-part><tp:taxon-name-part taxon-name-part-type="species" reg="gracillima">gracillima</tp:taxon-name-part></tp:taxon-name></italic>); 2) petiole laterally convex; 3) seen from above longer than high (petiole laterally compressed); 4) seen from above a little more than twice as long as broad); 5) mandible finely micropunctate (mandible finely and densely punctate); 6) head entirely finely micropunctate (rather smooth in <italic><tp:taxon-name><tp:taxon-name-part taxon-name-part-type="genus" reg="Platythyrea">P.</tp:taxon-name-part><tp:taxon-name-part taxon-name-part-type="species" reg="gracillima">gracillima</tp:taxon-name-part></tp:taxon-name></italic>).</p></tp:treatment-sec><tp:treatment-sec><!--Section generated to contain objects referenced in tp:taxon-treatment.--><fig id="F5" position="float" orientation="portrait"><object-id xmlns:xlink="http://www.w3.org/1999/xlink" content-type="doi" xlink:type="simple">10.3897/zookeys.1115.86477.figure5</object-id><object-id xmlns:xlink="http://www.w3.org/1999/xlink" content-type="arpha" xlink:type="simple">9ED1847E-2395-532E-90AD-EFB28EC8F56D</object-id><label>Figure 5.</label><caption><p>SEM images of <italic><tp:taxon-name><tp:taxon-name-part taxon-name-part-type="genus" reg="Platythyrea">Platythyrea</tp:taxon-name-part><tp:taxon-name-part taxon-name-part-type="species" reg="clypeata">clypeata</tp:taxon-name-part></tp:taxon-name></italic> (<bold>A1–A3</bold>) <italic><tp:taxon-name><tp:taxon-name-part taxon-name-part-type="genus" reg="Platythyrea">P.</tp:taxon-name-part><tp:taxon-name-part taxon-name-part-type="species" reg="homasawini">homasawini</tp:taxon-name-part></tp:taxon-name></italic> sp. nov. (<bold>B1–B3</bold>) and <italic><tp:taxon-name><tp:taxon-name-part taxon-name-part-type="genus" reg="Platythyrea">P.</tp:taxon-name-part><tp:taxon-name-part taxon-name-part-type="species" reg="janyai">janyai</tp:taxon-name-part></tp:taxon-name></italic> (<bold>C1–C3</bold>). <bold>A1, B1, C1</bold> sculpture on lateral face of head <bold>A2, B2, C2</bold> ommatidia of eye <bold>A3, B3, C3</bold> petiole in profile view.</p></caption><graphic xmlns:xlink="http://www.w3.org/1999/xlink" xlink:href="zookeys-1115-151_article-86477__-g005.jpg" position="float" orientation="portrait" xlink:type="simple" id="oo_722384.jpg"><uri content-type="original_file" xlink:type="simple">https://binary.pensoft.net/fig/722384</uri></graphic></fig><fig id="F6" position="float" orientation="portrait"><object-id xmlns:xlink="http://www.w3.org/1999/xlink" content-type="doi" xlink:type="simple">10.3897/zookeys.1115.86477.figure6</object-id><object-id xmlns:xlink="http://www.w3.org/1999/xlink" content-type="arpha" xlink:type="simple">D6B8C07D-77F3-5FBD-8701-5DA1D5290ABA</object-id><label>Figure 6.</label><caption><p>Distribution map of <italic><tp:taxon-name><tp:taxon-name-part taxon-name-part-type="genus" reg="Platythyrea">Platythyrea</tp:taxon-name-part><tp:taxon-name-part taxon-name-part-type="species" reg="clypeata">clypeata</tp:taxon-name-part></tp:taxon-name></italic> species group based on specimens in this study.</p></caption></fig></tp:treatment-sec><ref-list><ref id="B22"><mixed-citation xmlns:xlink="http://www.w3.org/1999/xlink" xlink:type="simple"><person-group><name name-style="western"><surname>Xu</surname><given-names>ZH</given-names></name><name name-style="western"><surname>Zeng</surname><given-names>G</given-names></name></person-group> (<year>2000</year>) <article-title>Discovery of the worker caste of <italic><tp:taxon-name><tp:taxon-name-part taxon-name-part-type="genus">Platythyrea</tp:taxon-name-part><tp:taxon-name-part taxon-name-part-type="species">clypeata</tp:taxon-name-part></tp:taxon-name></italic> Forel and a new species of <italic><tp:taxon-name><tp:taxon-name-part taxon-name-part-type="genus">Probolomyrmex</tp:taxon-name-part></tp:taxon-name></italic> Mayr in Yunnan, China.</article-title><source>Entomologia Sinica</source><volume>7</volume>: <fpage>213</fpage>–<lpage>217</lpage>. <ext-link xlink:href="10.1111/j.1744-7917.2000.tb00410.x" ext-link-type="doi" xlink:type="simple">https://doi.org/10.1111/j.1744-7917.2000.tb00410.x</ext-link></mixed-citation></ref></ref-list></tp:taxon-treatment>
