# Supplementary material for: ﻿A new species of the ant Platythyreaclypeata species group (Hymenoptera, Formicidae, Ponerinae) from continental Asia
Source: Zookeys. 2022 Aug 1;1115:151–68. doi: 10.3897/zookeys.1115.86477 (PMC9848671; doi:10.3897/zookeys.1115.86477)
Supplement: XML Treatment for Platythyrea janyai [file zookeys.1115.86477-treatment3.xml]

<!DOCTYPE tp:taxon-treatment
  PUBLIC "-//TaxonX//DTD Taxonomic Treatment Publishing DTD v0 20100105//EN" "tax-treatment-NSO.dtd">
<tp:taxon-treatment xmlns:tp="http://www.plazi.org/taxpub"><tp:treatment-meta><kwd-group><label>Taxon classification</label><kwd>
                <named-content content-type="kingdom">Animalia</named-content>
              </kwd><kwd>
                <named-content content-type="order">Hymenoptera</named-content>
              </kwd><kwd>
                <named-content content-type="family">Formicidae</named-content>
              </kwd></kwd-group><mixed-citation publication-type="journal"><person-group><name><surname>Jaitrong</surname><given-names>Weeyawat</given-names></name><name><surname>Xu</surname><given-names>Zhenghui</given-names></name><name><surname>Khachonpisitsak</surname><given-names>Salinee</given-names></name></person-group><article-title>﻿A new species of the ant <italic><tp:taxon-name><tp:taxon-name-part taxon-name-part-type="genus" reg="Platythyrea">Platythyrea</tp:taxon-name-part><tp:taxon-name-part taxon-name-part-type="species" reg="clypeata">clypeata</tp:taxon-name-part></tp:taxon-name></italic> species group (<tp:taxon-name><tp:taxon-name-part taxon-name-part-type="order">Hymenoptera</tp:taxon-name-part></tp:taxon-name>, <tp:taxon-name><tp:taxon-name-part taxon-name-part-type="family">Formicidae</tp:taxon-name-part></tp:taxon-name>, <tp:taxon-name><tp:taxon-name-part taxon-name-part-type="subfamily">Ponerinae</tp:taxon-name-part></tp:taxon-name>) from continental Asia</article-title><source>Zookeys</source><day>01</day><month>08</month><year>2022</year><volume>1115</volume><fpage>151</fpage><lpage>168</lpage><pub-id pub-id-type="doi">10.3897/zookeys.1115.86477</pub-id></mixed-citation></tp:treatment-meta><tp:nomenclature><label>﻿</label><tp:taxon-name>
              <object-id xmlns:xlink="http://www.w3.org/1999/xlink" content-type="arpha" xlink:type="simple">80F1B0B2-8F43-5645-B08A-D5F34E0D516D</object-id>
              <tp:taxon-name-part taxon-name-part-type="genus" reg="Platythyrea">Platythyrea</tp:taxon-name-part>
              <tp:taxon-name-part taxon-name-part-type="species" reg="janyai">janyai</tp:taxon-name-part>
            </tp:taxon-name><tp:taxon-authority>Phengsi, Jaitrong, Ruangsittichai &amp; Khachonpisitsak, 2018</tp:taxon-authority><xref ref-type="fig" rid="F4">Figs 4</xref><xref ref-type="fig" rid="F5">, 5C1–C3</xref><tp:nomenclature-citation-list><tp:nomenclature-citation><tp:taxon-name>
                  <tp:taxon-name-part taxon-name-part-type="genus" reg="Platythyrea">Platythyrea</tp:taxon-name-part>
                  <tp:taxon-name-part taxon-name-part-type="species" reg="janyai">janyai</tp:taxon-name-part>
                </tp:taxon-name><comment><xref ref-type="bibr" rid="B18">Phengsi et al. 2018</xref>: 89, figs 1, 5B1–B3; <xref ref-type="bibr" rid="B14">Khachonpisitsak et al. 2020</xref>: 154.</comment></tp:nomenclature-citation></tp:nomenclature-citation-list></tp:nomenclature><tp:treatment-sec sec-type="Types" id="SECID0ESMAG"><title>Types.</title><p><bold><italic>Holotype</italic></bold> (<abbrev xmlns:xlink="http://www.w3.org/1999/xlink" content-type="institution" xlink:title="Natural History Museum of the National Science Museum, Thailand" id="ABBRID0E4MAG" xlink:type="simple">THNHM</abbrev>-I-02392) and three <bold><italic>paratypes</italic></bold> (<abbrev xmlns:xlink="http://www.w3.org/1999/xlink" content-type="institution" xlink:title="Natural History Museum of the National Science Museum, Thailand" id="ABBRID0EFNAG" xlink:type="simple">THNHM</abbrev>-I-02393 to <abbrev xmlns:xlink="http://www.w3.org/1999/xlink" content-type="institution" xlink:title="Natural History Museum of the National Science Museum, Thailand" id="ABBRID0EKNAG" xlink:type="simple">THNHM</abbrev>-I-02395) workers, southern Thailand, Phatthalung Province, Si Banphot District, Riang Thong Waterfall, Khao Pu Khao Ya National Park, 28.IX.2007, W. Jaitrong leg., Colony no. WJT07-TH-2060 (<abbrev xmlns:xlink="http://www.w3.org/1999/xlink" content-type="institution" xlink:title="Natural History Museum of the National Science Museum, Thailand" id="ABBRID0EPNAG" xlink:type="simple">THNHM</abbrev>-I-02392), deposited in <abbrev xmlns:xlink="http://www.w3.org/1999/xlink" content-type="institution" xlink:title="Natural History Museum of the National Science Museum, Thailand" id="ABBRID0EUNAG" xlink:type="simple">THNHM</abbrev> (examined).</p></tp:treatment-sec><tp:treatment-sec sec-type="type material" id="SECID0EZNAG"><title>Non-type material examined.</title><p>Malaysia • 1 worker, western Malaysia, Selangor, Ulu Gombak, 22.III.2013, F. Ito leg. (<abbrev xmlns:xlink="http://www.w3.org/1999/xlink" content-type="institution" xlink:title="Natural History Museum of the National Science Museum, Thailand" id="ABBRID0E6NAG" xlink:type="simple">THNHM</abbrev>-I-02465) – Thailand • 2 workers, southern Thailand, Trang Province, Na Yong District, Khao Chong Botanical Garden, 7.XI.2014, W. Jaitrong leg., Colony No WJT071114-2 (<abbrev xmlns:xlink="http://www.w3.org/1999/xlink" content-type="institution" xlink:title="Natural History Museum of the National Science Museum, Thailand" id="ABBRID0EEOAG" xlink:type="simple">THNHM</abbrev>-I-02421 to <abbrev xmlns:xlink="http://www.w3.org/1999/xlink" content-type="institution" xlink:title="Natural History Museum of the National Science Museum, Thailand" id="ABBRID0EJOAG" xlink:type="simple">THNHM</abbrev>-I-02422) • 5 workers, same locality and collector, 26.XII.2018, Colony no. WJT261218-1 (<abbrev xmlns:xlink="http://www.w3.org/1999/xlink" content-type="institution" xlink:title="Natural History Museum of the National Science Museum, Thailand" id="ABBRID0EOOAG" xlink:type="simple">THNHM</abbrev>).</p></tp:treatment-sec><tp:treatment-sec sec-type="description" id="SECID0ETOAG"><title>Measurements and indices</title><p><bold>(n = 4).</bold><abbrev xmlns:xlink="http://www.w3.org/1999/xlink" xlink:title="Total length" id="ABBRID0E2OAG" xlink:type="simple">TL</abbrev> 6.63–6.96, <abbrev xmlns:xlink="http://www.w3.org/1999/xlink" xlink:title="Head length" id="ABBRID0E6OAG" xlink:type="simple">HL</abbrev> 1.42–1.45, <abbrev xmlns:xlink="http://www.w3.org/1999/xlink" xlink:title="Head width" id="ABBRID0EDPAG" xlink:type="simple">HW</abbrev> 1.06, <abbrev xmlns:xlink="http://www.w3.org/1999/xlink" xlink:title="Scape length" id="ABBRID0EHPAG" xlink:type="simple">SL</abbrev> 1.39–1.42, <abbrev xmlns:xlink="http://www.w3.org/1999/xlink" xlink:title="Eye length" id="ABBRID0ELPAG" xlink:type="simple">EL</abbrev> 0.20, <abbrev xmlns:xlink="http://www.w3.org/1999/xlink" xlink:title="Mesosoma length" id="ABBRID0EPPAG" xlink:type="simple">ML</abbrev> 2.21–2.31, <abbrev xmlns:xlink="http://www.w3.org/1999/xlink" xlink:title="Petiole length" id="ABBRID0ETPAG" xlink:type="simple">PL</abbrev> 0.73–0.79, <abbrev xmlns:xlink="http://www.w3.org/1999/xlink" xlink:title="Petiole height" id="ABBRID0EXPAG" xlink:type="simple">PH</abbrev> 0.53, <abbrev xmlns:xlink="http://www.w3.org/1999/xlink" xlink:title="Dorsal petiole width" id="ABBRID0E2PAG" xlink:type="simple">DPW</abbrev> 0.40, <abbrev xmlns:xlink="http://www.w3.org/1999/xlink" xlink:title="Cephalic index" id="ABBRID0E6PAG" xlink:type="simple">CI</abbrev> 72–74, <abbrev xmlns:xlink="http://www.w3.org/1999/xlink" xlink:title="Eye index" id="ABBRID0EDQAG" xlink:type="simple">EI</abbrev> 18, <abbrev xmlns:xlink="http://www.w3.org/1999/xlink" xlink:title="Scape index" id="ABBRID0EHQAG" xlink:type="simple">SI</abbrev> 131–134.</p></tp:treatment-sec><tp:treatment-sec sec-type="description" id="SECID0ELQAG"><title>Description of workers</title><p><bold>(<italic>holotype</italic> and <italic>paratypes</italic>). <italic>Head</italic></bold> in full-face view subrectangular, clearly longer than broad, sides weakly convex, posterior margin almost straight, posterior corners narrowly rounded. Antenna relatively long, scapes extending beyond posterior corners of head by about 1/4 of their length. Clypeus roughly triangular, median portion distinctly convex, anterior margin broadly convex. Mandibles triangular, masticatory margin with a large apical tooth, followed by 9 or 10 smaller teeth, large and small teeth alternating, basal margin without denticle. Eye slightly convex, located anterior to mid-length of head, relatively large, with 11 ommatidia on the longest axis. Frontal lobes relatively close to each other, with roundly convex lateral margins. Space between frontal carinae distinctly narrowed posteriad.</p><fig id="F4" position="float" orientation="portrait"><object-id xmlns:xlink="http://www.w3.org/1999/xlink" content-type="doi" xlink:type="simple">10.3897/zookeys.1115.86477.figure4</object-id><object-id xmlns:xlink="http://www.w3.org/1999/xlink" content-type="arpha" xlink:type="simple">FDD129DD-47EE-5A5A-8986-017270628319</object-id><label>Figure 4.</label><caption><p><italic><tp:taxon-name><tp:taxon-name-part taxon-name-part-type="genus" reg="Platythyrea">Platythyrea</tp:taxon-name-part><tp:taxon-name-part taxon-name-part-type="species" reg="janyai">janyai</tp:taxon-name-part></tp:taxon-name></italic> (holotype worker, <abbrev xmlns:xlink="http://www.w3.org/1999/xlink" content-type="institution" xlink:title="Natural History Museum of the National Science Museum, Thailand" id="ABBRID0EMRAG" xlink:type="simple">THNHM</abbrev>-I-02392). <bold>A</bold> body in profile view <bold>B</bold> head in full-face view <bold>C</bold> body in dorsal view.</p></caption><graphic xmlns:xlink="http://www.w3.org/1999/xlink" xlink:href="zookeys-1115-151_article-86477__-g004.jpg" position="float" orientation="portrait" xlink:type="simple" id="oo_722383.jpg"><uri content-type="original_file" xlink:type="simple">https://binary.pensoft.net/fig/722383</uri></graphic></fig><p><bold><italic>Mesosoma</italic></bold> elongate, in profile view pronotum weakly convex, promesonotal suture distinct, dorsal outline of mesonotum and propodeum almost straight, metanotal groove absent, propodeal junction narrowly rounded, declivity weakly convex in its upper half and obviously concave in the lower portion, propodeal spiracle opening elliptical. Legs very long.</p><p><bold><italic>Petiole</italic></bold> cylindrical and sessile, in profile view clearly longer than high, dorsal outline almost straight, anterodorsal corner broadly rounded, posterodorsal corner extending into an acute angle, posterior margin oblique and weakly concave, ventral margin almost straight with narrowly protruding anteroventral corner; in dorsal view node of petiole rectangular, longer than broad, slightly widening posteriorly, sides almost straight, posterior margin weakly convex with a concavity in the middle.</p><fig id="F5" position="float" orientation="portrait"><object-id xmlns:xlink="http://www.w3.org/1999/xlink" content-type="doi" xlink:type="simple">10.3897/zookeys.1115.86477.figure5</object-id><object-id xmlns:xlink="http://www.w3.org/1999/xlink" content-type="arpha" xlink:type="simple">9ED1847E-2395-532E-90AD-EFB28EC8F56D</object-id><label>Figure 5.</label><caption><p>SEM images of <italic><tp:taxon-name><tp:taxon-name-part taxon-name-part-type="genus" reg="Platythyrea">Platythyrea</tp:taxon-name-part><tp:taxon-name-part taxon-name-part-type="species" reg="clypeata">clypeata</tp:taxon-name-part></tp:taxon-name></italic> (<bold>A1–A3</bold>) <italic><tp:taxon-name><tp:taxon-name-part taxon-name-part-type="genus" reg="Platythyrea">P.</tp:taxon-name-part><tp:taxon-name-part taxon-name-part-type="species" reg="homasawini">homasawini</tp:taxon-name-part></tp:taxon-name></italic> sp. nov. (<bold>B1–B3</bold>) and <italic><tp:taxon-name><tp:taxon-name-part taxon-name-part-type="genus" reg="Platythyrea">P.</tp:taxon-name-part><tp:taxon-name-part taxon-name-part-type="species" reg="janyai">janyai</tp:taxon-name-part></tp:taxon-name></italic> (<bold>C1–C3</bold>). <bold>A1, B1, C1</bold> sculpture on lateral face of head <bold>A2, B2, C2</bold> ommatidia of eye <bold>A3, B3, C3</bold> petiole in profile view.</p></caption><graphic xmlns:xlink="http://www.w3.org/1999/xlink" xlink:href="zookeys-1115-151_article-86477__-g005.jpg" position="float" orientation="portrait" xlink:type="simple" id="oo_722384.jpg"><uri content-type="original_file" xlink:type="simple">https://binary.pensoft.net/fig/722384</uri></graphic></fig><p><bold><italic>Sculpture</italic>.</bold> Head, antennal scapes, mesosoma, petiole and gaster finely densely micropunctate.</p><p><bold><italic>Pilosity</italic>.</bold> The whole body surface and appendages covered with short thick pubescence. Standing hairs absent.</p><p><bold><italic>Coloration</italic>.</bold> Body color reddish brown; antennae, legs, and tip of gaster yellowish brown. Eyes grey. Pubescence white.</p></tp:treatment-sec><tp:treatment-sec sec-type="distribution" id="SECID0EZUAG"><title>Distribution.</title><p>Thailand (Phatthalung and Trang provinces) and Malaysia (Ulu Gombak National Park) (Fig. <xref ref-type="fig" rid="F6">6</xref>).</p><fig id="F6" position="float" orientation="portrait"><object-id xmlns:xlink="http://www.w3.org/1999/xlink" content-type="doi" xlink:type="simple">10.3897/zookeys.1115.86477.figure6</object-id><object-id xmlns:xlink="http://www.w3.org/1999/xlink" content-type="arpha" xlink:type="simple">D6B8C07D-77F3-5FBD-8701-5DA1D5290ABA</object-id><label>Figure 6.</label><caption><p>Distribution map of <italic><tp:taxon-name><tp:taxon-name-part taxon-name-part-type="genus" reg="Platythyrea">Platythyrea</tp:taxon-name-part><tp:taxon-name-part taxon-name-part-type="species" reg="clypeata">clypeata</tp:taxon-name-part></tp:taxon-name></italic> species group based on specimens in this study.</p></caption></fig></tp:treatment-sec><tp:treatment-sec sec-type="comparisons" id="SECID0EWVAG"><title>Comparative notes.</title><p><italic><tp:taxon-name><tp:taxon-name-part taxon-name-part-type="genus" reg="Platythyrea">Platythyrea</tp:taxon-name-part><tp:taxon-name-part taxon-name-part-type="species" reg="janyai">janyai</tp:taxon-name-part></tp:taxon-name></italic> is similar to <italic><tp:taxon-name><tp:taxon-name-part taxon-name-part-type="genus" reg="Platythyrea">P.</tp:taxon-name-part><tp:taxon-name-part taxon-name-part-type="species" reg="clypeata">clypeata</tp:taxon-name-part></tp:taxon-name></italic>, <italic><tp:taxon-name><tp:taxon-name-part taxon-name-part-type="genus" reg="Platythyrea">P.</tp:taxon-name-part><tp:taxon-name-part taxon-name-part-type="species" reg="homasawini">homasawini</tp:taxon-name-part></tp:taxon-name></italic> and <italic><tp:taxon-name><tp:taxon-name-part taxon-name-part-type="genus" reg="Platythyrea">P.</tp:taxon-name-part><tp:taxon-name-part taxon-name-part-type="species" reg="gracillima">gracillima</tp:taxon-name-part></tp:taxon-name></italic>. However, <italic><tp:taxon-name><tp:taxon-name-part taxon-name-part-type="genus" reg="Platythyrea">P.</tp:taxon-name-part><tp:taxon-name-part taxon-name-part-type="species" reg="janyai">janyai</tp:taxon-name-part></tp:taxon-name></italic> can be easily separated from <italic><tp:taxon-name><tp:taxon-name-part taxon-name-part-type="genus" reg="Platythyrea">P.</tp:taxon-name-part><tp:taxon-name-part taxon-name-part-type="species" reg="gracillima">gracillima</tp:taxon-name-part></tp:taxon-name></italic> by the following characteristics (characters of <italic><tp:taxon-name><tp:taxon-name-part taxon-name-part-type="genus" reg="Platythyrea">P.</tp:taxon-name-part><tp:taxon-name-part taxon-name-part-type="species" reg="gracillima">gracillima</tp:taxon-name-part></tp:taxon-name></italic> in parentheses unless otherwise stated): 1) body size smaller (<abbrev xmlns:xlink="http://www.w3.org/1999/xlink" xlink:title="Total length" id="ABBRID0EJYAG" xlink:type="simple">TL</abbrev> = 6.63 mm in <italic><tp:taxon-name><tp:taxon-name-part taxon-name-part-type="genus" reg="Platythyrea">P.</tp:taxon-name-part><tp:taxon-name-part taxon-name-part-type="species" reg="janyai">janyai</tp:taxon-name-part></tp:taxon-name></italic>; 9 mm in <italic><tp:taxon-name><tp:taxon-name-part taxon-name-part-type="genus" reg="Platythyrea">P.</tp:taxon-name-part><tp:taxon-name-part taxon-name-part-type="species" reg="gracillima">gracillima</tp:taxon-name-part></tp:taxon-name></italic>); 2) eye relatively smaller (<abbrev xmlns:xlink="http://www.w3.org/1999/xlink" xlink:title="Eye length" id="ABBRID0EDZAG" xlink:type="simple">EL</abbrev> = 0.2 mm in <italic><tp:taxon-name><tp:taxon-name-part taxon-name-part-type="genus" reg="Platythyrea">P.</tp:taxon-name-part><tp:taxon-name-part taxon-name-part-type="species" reg="janyai">janyai</tp:taxon-name-part></tp:taxon-name></italic>; 0.3 mm in <italic><tp:taxon-name><tp:taxon-name-part taxon-name-part-type="genus" reg="Platythyrea">P.</tp:taxon-name-part><tp:taxon-name-part taxon-name-part-type="species" reg="gracillima">gracillima</tp:taxon-name-part></tp:taxon-name></italic>); 3) seen from back, propodeal declivity tapering above (propodeal declivity weakly concave above); 4) petiole laterally convex, seen from above longer than broad (petiole laterally compressed, seen from above a little more than twice as long as broad). For differentiation of <italic><tp:taxon-name><tp:taxon-name-part taxon-name-part-type="genus" reg="Platythyrea">P.</tp:taxon-name-part><tp:taxon-name-part taxon-name-part-type="species" reg="janyai">janyai</tp:taxon-name-part></tp:taxon-name></italic> and <italic><tp:taxon-name><tp:taxon-name-part taxon-name-part-type="genus" reg="Platythyrea">P.</tp:taxon-name-part><tp:taxon-name-part taxon-name-part-type="species" reg="clypeata">clypeata</tp:taxon-name-part></tp:taxon-name></italic>, see “Comparative notes” under <italic><tp:taxon-name><tp:taxon-name-part taxon-name-part-type="genus" reg="Platythyrea">P.</tp:taxon-name-part><tp:taxon-name-part taxon-name-part-type="species" reg="clypeata">clypeata</tp:taxon-name-part></tp:taxon-name></italic>, and of <italic><tp:taxon-name><tp:taxon-name-part taxon-name-part-type="genus" reg="Platythyrea">P.</tp:taxon-name-part><tp:taxon-name-part taxon-name-part-type="species" reg="janyai">janyai</tp:taxon-name-part></tp:taxon-name></italic> and <italic><tp:taxon-name><tp:taxon-name-part taxon-name-part-type="genus" reg="Platythyrea">P.</tp:taxon-name-part><tp:taxon-name-part taxon-name-part-type="species" reg="homasawini">homasawini</tp:taxon-name-part></tp:taxon-name></italic>, see under <italic><tp:taxon-name><tp:taxon-name-part taxon-name-part-type="genus" reg="Platythyrea">P.</tp:taxon-name-part><tp:taxon-name-part taxon-name-part-type="species" reg="homasawini">homasawini</tp:taxon-name-part></tp:taxon-name></italic>.</p><fig id="F7" position="float" orientation="portrait"><object-id xmlns:xlink="http://www.w3.org/1999/xlink" content-type="doi" xlink:type="simple">10.3897/zookeys.1115.86477.figure7</object-id><object-id xmlns:xlink="http://www.w3.org/1999/xlink" content-type="arpha" xlink:type="simple">8E34884F-BB7A-577C-A56A-E82A45529F30</object-id><label>Figure 7.</label><caption><p>Petiole in dorsal view (<bold>A–E</bold>) and in profile view of <italic><tp:taxon-name><tp:taxon-name-part taxon-name-part-type="genus" reg="Platythyrea">Platythyrea</tp:taxon-name-part></tp:taxon-name></italic> (<bold>F–H</bold>). <bold>A</bold><italic><tp:taxon-name><tp:taxon-name-part taxon-name-part-type="genus" reg="Platythyrea">P.</tp:taxon-name-part><tp:taxon-name-part taxon-name-part-type="species" reg="tricuspidata">tricuspidata</tp:taxon-name-part></tp:taxon-name></italic> (<ext-link xmlns:xlink="http://www.w3.org/1999/xlink" xlink:type="simple" ext-link-type="uri" xlink:href="http://www.antweb.org/specimen/CASENT0281865">CASENT0281865</ext-link>) <bold>B</bold><italic><tp:taxon-name><tp:taxon-name-part taxon-name-part-type="genus" reg="Platythyrea">P.</tp:taxon-name-part><tp:taxon-name-part taxon-name-part-type="species" reg="bidentata">bidentata</tp:taxon-name-part></tp:taxon-name></italic> (<ext-link xmlns:xlink="http://www.w3.org/1999/xlink" xlink:type="simple" ext-link-type="uri" xlink:href="http://www.antweb.org/specimen/CASENT0281867">CASENT0281867</ext-link>) <bold>C</bold><italic><tp:taxon-name><tp:taxon-name-part taxon-name-part-type="genus" reg="Platythyrea">P.</tp:taxon-name-part><tp:taxon-name-part taxon-name-part-type="species" reg="parallela">parallela</tp:taxon-name-part></tp:taxon-name></italic> (<ext-link xmlns:xlink="http://www.w3.org/1999/xlink" xlink:type="simple" ext-link-type="uri" xlink:href="http://www.antweb.org/specimen/CASENT0260477">CASENT0260477</ext-link>) <bold>D</bold><italic><tp:taxon-name><tp:taxon-name-part taxon-name-part-type="genus" reg="Platythyrea">P.</tp:taxon-name-part><tp:taxon-name-part taxon-name-part-type="species" reg="inermis">inermis</tp:taxon-name-part></tp:taxon-name></italic> (<ext-link xmlns:xlink="http://www.w3.org/1999/xlink" xlink:type="simple" ext-link-type="uri" xlink:href="http://www.antweb.org/specimen/CASENT0260498">CASENT0260498</ext-link>) <bold>E</bold><italic><tp:taxon-name><tp:taxon-name-part taxon-name-part-type="genus" reg="Platythyrea">P.</tp:taxon-name-part><tp:taxon-name-part taxon-name-part-type="species" reg="homasawini">homasawini</tp:taxon-name-part></tp:taxon-name></italic> sp. nov. <bold>F</bold><italic><tp:taxon-name><tp:taxon-name-part taxon-name-part-type="genus" reg="Platythyrea">P.</tp:taxon-name-part><tp:taxon-name-part taxon-name-part-type="species" reg="sagei">sagei</tp:taxon-name-part></tp:taxon-name></italic> (<ext-link xmlns:xlink="http://www.w3.org/1999/xlink" xlink:type="simple" ext-link-type="uri" xlink:href="http://www.antweb.org/specimen/CASENT0907117">CASENT0907117</ext-link>) <bold>G</bold><italic><tp:taxon-name><tp:taxon-name-part taxon-name-part-type="genus" reg="Platythyrea">P.</tp:taxon-name-part><tp:taxon-name-part taxon-name-part-type="species" reg="bidentata">bidentata</tp:taxon-name-part></tp:taxon-name></italic> (<ext-link xmlns:xlink="http://www.w3.org/1999/xlink" xlink:type="simple" ext-link-type="uri" xlink:href="http://www.antweb.org/specimen/CASENT0281867">CASENT0281867</ext-link>) <bold>H</bold><italic><tp:taxon-name><tp:taxon-name-part taxon-name-part-type="genus" reg="Platythyrea">P.</tp:taxon-name-part><tp:taxon-name-part taxon-name-part-type="species" reg="quadridenta">quadridenta</tp:taxon-name-part></tp:taxon-name></italic> (<ext-link xmlns:xlink="http://www.w3.org/1999/xlink" xlink:type="simple" ext-link-type="uri" xlink:href="http://www.antweb.org/specimen/CASENT0900569">CASENT0900569</ext-link>).</p></caption><graphic xmlns:xlink="http://www.w3.org/1999/xlink" xlink:href="zookeys-1115-151_article-86477__-g006.jpg" position="float" orientation="portrait" xlink:type="simple" id="oo_722385.jpg"><uri content-type="original_file" xlink:type="simple">https://binary.pensoft.net/fig/722385</uri></graphic></fig><fig id="F8" position="float" orientation="portrait"><object-id xmlns:xlink="http://www.w3.org/1999/xlink" content-type="doi" xlink:type="simple">10.3897/zookeys.1115.86477.figure8</object-id><object-id xmlns:xlink="http://www.w3.org/1999/xlink" content-type="arpha" xlink:type="simple">A27D5EAA-49D1-58D4-B4B3-283B368EE27F</object-id><label>Figure 8.</label><caption><p>Head in full-face view of <italic><tp:taxon-name><tp:taxon-name-part taxon-name-part-type="genus" reg="Platythyrea">Platythyrea</tp:taxon-name-part></tp:taxon-name></italic>. <bold>A</bold><italic><tp:taxon-name><tp:taxon-name-part taxon-name-part-type="genus" reg="Platythyrea">P.</tp:taxon-name-part><tp:taxon-name-part taxon-name-part-type="species" reg="sagei">sagei</tp:taxon-name-part></tp:taxon-name></italic> (<ext-link xmlns:xlink="http://www.w3.org/1999/xlink" xlink:type="simple" ext-link-type="uri" xlink:href="http://www.antweb.org/specimen/CASENT0907117">CASENT0907117</ext-link>) <bold>B</bold><italic><tp:taxon-name><tp:taxon-name-part taxon-name-part-type="genus" reg="Platythyrea">P.</tp:taxon-name-part><tp:taxon-name-part taxon-name-part-type="species" reg="bidentata">bidentata</tp:taxon-name-part></tp:taxon-name></italic> (<ext-link xmlns:xlink="http://www.w3.org/1999/xlink" xlink:type="simple" ext-link-type="uri" xlink:href="http://www.antweb.org/specimen/CASENT0281867">CASENT0281867</ext-link>).</p></caption><graphic xmlns:xlink="http://www.w3.org/1999/xlink" xlink:href="zookeys-1115-151_article-86477__-g007.jpg" position="float" orientation="portrait" xlink:type="simple" id="oo_722386.jpg"><uri content-type="original_file" xlink:type="simple">https://binary.pensoft.net/fig/722386</uri></graphic></fig></tp:treatment-sec><ref-list><ref id="B18"><mixed-citation xmlns:xlink="http://www.w3.org/1999/xlink" xlink:type="simple"><person-group><name name-style="western"><surname>Phengsi</surname><given-names>N</given-names></name><name name-style="western"><surname>Jaitrong</surname><given-names>W</given-names></name><name name-style="western"><surname>Ruangsittichai</surname><given-names>J</given-names></name><name name-style="western"><surname>Khachonpisitsak</surname><given-names>S</given-names></name></person-group> (<year>2018</year>) <article-title>A sibling species of <italic><tp:taxon-name><tp:taxon-name-part taxon-name-part-type="genus">Platythyrea</tp:taxon-name-part><tp:taxon-name-part taxon-name-part-type="species">clypeata</tp:taxon-name-part></tp:taxon-name></italic> Forel, 1911 in Southeast Asia (<tp:taxon-name><tp:taxon-name-part taxon-name-part-type="order">Hymenoptera</tp:taxon-name-part></tp:taxon-name>, <tp:taxon-name><tp:taxon-name-part taxon-name-part-type="family">Formicidae</tp:taxon-name-part></tp:taxon-name>, <tp:taxon-name><tp:taxon-name-part taxon-name-part-type="subfamily">Ponerinae</tp:taxon-name-part></tp:taxon-name>).</article-title><source>ZooKeys</source><volume>729</volume>: <fpage>87</fpage>–<lpage>102</lpage>. <ext-link xlink:href="10.3897/zookeys.729.21378" ext-link-type="doi" xlink:type="simple">https://doi.org/10.3897/zookeys.729.21378</ext-link></mixed-citation></ref><ref id="B14"><mixed-citation xmlns:xlink="http://www.w3.org/1999/xlink" xlink:type="simple"><person-group><name name-style="western"><surname>Khachonpisitsak</surname><given-names>S</given-names></name><name name-style="western"><surname>Yamane</surname><given-names>S</given-names></name><name name-style="western"><surname>Sriwichai</surname><given-names>P</given-names></name><name name-style="western"><surname>Jaitrong</surname><given-names>W</given-names></name></person-group> (<year>2020</year>) <article-title>An updated checklist of the ants of Thailand (<tp:taxon-name><tp:taxon-name-part taxon-name-part-type="order">Hymenoptera</tp:taxon-name-part></tp:taxon-name>, <tp:taxon-name><tp:taxon-name-part taxon-name-part-type="family">Formicidae</tp:taxon-name-part></tp:taxon-name>).</article-title><source>ZooKeys</source><volume>998</volume>: <fpage>1</fpage>–<lpage>182</lpage>. <ext-link xlink:href="10.3897/zookeys.998.54902" ext-link-type="doi" xlink:type="simple">https://doi.org/10.3897/zookeys.998.54902</ext-link></mixed-citation></ref></ref-list></tp:taxon-treatment>
